# Supplementary material for: A Tradeoff Between the Escape from N′-Mediated Resistance and Virulence in Pepper Mild Mottle Virus Through Reduced Virus Accumulation
Source: Plants (Basel). 2025 Aug 9;14(16):2471. doi: 10.3390/plants14162471 (PMC12389172; doi:10.3390/plants14162471)
Supplement: Supplementary file 1 [file plants-14-02471-s001.zip]

Archive with 2 entries (2 files):
- Supple-Figs-R1.pdf
- Supplementary_table S1-R1&S2.pdf
